# Supplementary material for: Quantitative Approach to Fish Cytogenetics in the Context of Vertebrate Genome Evolution
Source: Genes (Basel). 2021 Feb 22;12(2):312. doi: 10.3390/genes12020312 (PMC7926999; doi:10.3390/genes12020312)
Supplement: Supplementary file 1 [file genes-12-00312-s001.zip]

Archive with 2 entries (2 files):
- genes-1030745-supplementary figures.docx
- genes-1030745-supplementary.xlsx
