# Supplementary material for: Quantitative Approach to Fish Cytogenetics in the Context of Vertebrate Genome Evolution
Source: Genes (Basel). 2021 Feb 22;12(2):312. doi: 10.3390/genes12020312 (PMC7926999; doi:10.3390/genes12020312)
Supplement: Supplementary file 1 [file genes-12-00312-s001.zip › genes-1030745-supplementary.xlsx]

## Sheet:  Fig. 1 b, c, d, e
Borůvková et al. Quantitative approach to fish cytogenetics in the context of vertebrate genome evolution
List of species included in the Fig. 1 (b), (c), (d), (e)
Species	Size (Mb)	GC%	2n	Order
(b)
Tunicate
Ciona intestinalis	115.23	36.02	28	Ascidiacea
(c)
Cephalochordate
Branchiostoma floridae	513.461	41.7	38	Amphioxiformes
(d)
Lampreys
Entosphenus tridentatus	927.744	47.6974	166	Petromyzontiformes
Lethenteron reissneri	1063.01	48.7424	144	Petromyzontiformes
Petromyzon marinus	1089.05	48.3309	170	Petromyzontiformes
(e)
Chondrichthyans
Chiloscyllium plagiosum	3776.55	37.6	102	Orectolobiformes
Scyliorhinus canicula	4220.41	47.68	62	Carcharhiniformes
Pristis pectinata	2267.86	42.4441	92	Pristiformes
Amblyraja radiata	2558.78	44.7139	98	Rajiformes

## Sheet: Fig.1 f
Borůvková et al. Quantitative approach to fish cytogenetics in the context of vertebrate genome evolution
List of species included in the Fig. 1 (f)
(f)
Fishes (removed multiple records, hybrids, incomplete assemblies)
Species	Size(Mb)	GC%	2n	Order/Note
Larimichthys crocea	744.27	41.4728	48	Acanthuriformes
Acipenser ruthenus	1830.5	39.7582	120	Acipenseriformes
Betta splendens	441.389	45.2975	48	Anabantiformes
Anguilla anguilla	979.046	43.6575	38	Anguilliformes
Neostethus bicornis	778.441	40.6748	48	Atheriniformes
Thalassophryne amazonica	2446.59	42.0237	46	Batrachoidiformes
Oryzias latipes	869.818	42.2741	48	Beloniformes
Myripristis murdjan	835.255	41.8483	48	Beryciformes
Salarias fasciatus	797.507	44.423	46	Blenniformes
Echeneis naucrates	544.229	41.4328	48	Carangiformes
Maylandia zebra	957.485	41.1537	46	Cichliformes
Clupea harengus	725.687	44.2476	52	Clupeiformes
Carassius auratus	1820.64	37.4838	100	Cypriniformes
Cyprinus carpio	1713.66	37.3325	100	Cypriniformes
Danio rerio	1465.09	38.4477	50	Cypriniformes
Poecilia reticulata	731.622	40.2816	46	Cyprinodontiformes
Xiphophorus couchianus	688.542	39.0399	48	Cyprinodontiformes
Xiphophorus hellerii	732.906	39.1213	48	Cyprinodontiformes
Xiphophorus maculatus	704.321	39.0265	48	Cyprinodontiformes
Megalops cyprinoides	959.259	43.0323	50	Elopiformes
Esox lucius	940.907	42.2905	50	Esociformes
Gouania willdenowi	937.151	38.4531	48	Gobiesociformes
Periophthalmus magnuspinnatus	752.622	40.3086	50	Gobiiformes
Chanos chanos	656.929	41.5793	32	Gonorynchiformes
Electrophorus electricus	589.359	42.6257	52	Gymnotiformes
Astyanax mexicanus	1335.24	38.409	50	Characiformes
Sphaeramia orbicularis	1342.66	37.9311	48	Kurtiformes
Notolabrus celidotus	846.744	41.0106	48	Labriformes
Lepisosteus oculatus	945.878	40.4083	58	Lepisosteiformes
Antennarius maculatus	549.95	41.8733	48	Lophiiformes
Scleropages formosus	784.563	44.1613	50	Osteoglossiformes
Amphiprion percula	908.956	39.5241	48	Perciformes
Cottoperca gobio	609.392	40.9976	48	Perciformes
Sparus aurata	833.595	41.9489	48	Perciformes
Cynoglossus semilaevis	470.199	41.2788	44	Pleuronectiformes
Scophthalmus maximus	556.697	43.3824	44	Pleuronectiformes
Erpetoichthys calabaricus	3811.04	40.1003	36	Polypteriformes
Oncorhynchus mykiss	2341.69	43.4791	64	Salmoniformes
Salmo salar	2966.89	43.8912	58	Salmoniformes
Sebastes umbrosus	800.904	40.7762	48	Scorpaeniformes
Sebastes schlegelii	848.02	40.94	48	Scopaeniformes
Ameiurus melas	868.497	40.0938	58	Siluriformes
Mastacembelus armatus	591.952	40.8629	48	Synbranchiformes
Syngnathus acus	324.331	43.4543	48	Syngnathiformes
Takifugu rubripes	391.485	45.8415	44	Tetraodontiformes

## Sheet: Fig. 1 g, h
Borůvková et al. Quantitative approach to fish cytogenetics in the context of vertebrate genome evolution
List of species included in the Fig. 1 g, h
(g)
Amphibia (removed multiple records, hybrids, incomplete assemblies)
Species	Size(Mb)	GC%	2n	Note
Ambystoma mexicanum	32396.4	46.5211	28	only in Fig.4
Bufo gargarizans	4545.47	44.4587	22
Geotrypetes seraphini	3271.59	43.2	38
Leptobrachium leishanense	6250.35	43.6998	26
Microcaecilia unicolor	4685.94	44.0677	28
Pyxicephalus adspersus	1563.37	39.2274	28
Rhinatrema bivittatum	4615.3	44.3	38
Xenopus laevis	2718.43	40.2325	18
Xenopus tropicalis	1451.3	40.7533	20
(h)
Reptilia (removed multiple records, hybrids, incomplete assemblies)
Species	Size(Mb)	GC%	2n	Note
Anolis carolinensis	1799.14	40.8238	26	micro
Naja naja	1768.54	40.3901	38	micro
Podarcis muralis	1511.02	44.2081	38
Chrysemys picta bellii	2365.77	44.5639	50	micro
Mauremys reevesii	2367.59	44.9712	54
Trachemys scripta elegans	2126.2	44.0461	50	micro
Thamnophis elegans	1672.19	41.1553	36
Chelonia mydas	2134.59	44.0465	56	micro
Lacerta agilis	1391.41	43.7711	40
Zootoca vivipara	1464.3	44.1451	38
Crotalus viridis viridis	1340.2	39.3623	38
Dermochelys coriacea	2164.76	43.3707	56	micro
Gopherus evgoodei	2298.56	44.2098	48	micro

## Sheet: Fig. 1 i
Borůvková et al. Quantitative approach to fish cytogenetics in the context of vertebrate genome evolution
List of species included in the Fig. 1 (i)
(i)
Birds (removed multiple records, hybrids, incomplete assemblies)
Species	Size(Mb)	GC%	2n	Order
Aquila chrysaetos chrysaetos	1203.45	42.0573	54	Accipitriformes
Anas platyrhynchos	1211.99	42.4125	66	Anseriformes
Cairina moschata domestica	1109.22	41.1804	60	Anseriformes
Heteronetta atricapilla	1151.88	42.164	68	Anseriformes
Nettapus auritus	1134.55	41.799	68	Anseriformes
Oxyura jamaicensis	1147.59	42.0361	68	Anseriformes
Calypte anna	1059.69	41.6288	58	Apodiformes
Bucorvus abyssinicus	1132.6	43.3436	80	Bucerotiformes
Nyctibius grandis	1256.41	42.6904	74	Caprimulgiformes
Cariama cristata	1215.25	42.2157	102	Cariamiformes
Streptopelia turtur	1178.93	41.8417	68	Columbiformes
Gallus gallus	1065.37	42.3032	68	Galliformes
Alca torda	1178.49	42.6892	62	Charadriiformes
Sterna hirundo	1229.97	43.0693	52	Charadriiformes
Lonchura striata domestica	1060.27	41.8269	56	Passeriformes
Molothrus ater	1087.31	42.3962	62	Passeriformes
Geothlypis trichas	1078.13	42.0886	66	Passeriformes
Phoenicopterus ruber ruber	1246.23	43.2956	64	Phoenicopteriformes
Melopsittacus undulatus	1171.62	41.8242	62	Psittaciformes

## Sheet: Fig. 1 j
Borůvková et al. Quantitative approach to fish cytogenetics in the context of vertebrate genome evolution
List of species included in the Fig. 1 (j)
(j)
Mammals (removed multiple records, hybrids, incomplete assemblies)
Species	Size(Mb)	GC%	2n	Group
Bos taurus	2724.98	41.8685	60	artiodactila
Camelus dromedarius	2169.36	41.5758	74	artiodactila
Capra hircus	3041.62	41.9161	58	artiodactila
Balaenoptera musculus	2374.87	40.9867	44	artiodactila, cetacea
Sus scrofa scrofa	2502.32	41.9683	38	artiodactyla
Tursiops truncatus	2378.52	41.4544	44	artiodactyla, cetacea
Phyllostomus discolor	2108.83	42.4305	34	bat
Pipistrellus pipistrellus	1763.44	42.5594	44	bat
Rhinolophus ferrumequinum	2075.77	40.5755	56	bat
Ailuropoda melanoleuca	2444.08	41.8602	42	carnivore
Canis lupus familiaris	2481.98	41.4971	78	carnivore
Felis catus	3160.29	45.31	38	carnivore
Lepus timidus	2703.26	42.8897	44	lagomorph
Oryctolagus cuniculus	2737.46	44.0526	44	lagomorph
Antechinus flavipes	3192.7	36.2249	14	marsupial
Monodelphis domestica	3598.44	38.1446	18	marsupial
Equus caballus	2506.97	41.5271	64	perrisodactyla
Ornithorhynchus anatinus	1996.81	42.0008	52	monotremates
Trichosurus vulpecula	3359.35	39.53	20	marsupials
Callithrix jacchus	2914.96	38.8	46	primate
Gorilla gorilla gorilla	3084.6	40.7384	46	primate
Macaca mulatta	3236.22	41.2249	42	primate
Mus musculus	3251.25	41.8304	40	rodent
Rattus norvegicus	2870.18	42.3282	42	rodent
Rattus rattus	2382.79	42.1324	38	rodent
Sciurus vulgaris	2878.61	38.4369	40	rodent
Choloepus didactylus	3214.7	40.1425	56	sloth
